# Supplementary material for: Virus-specific TRM cells of both donor and recipient origin reside in human kidney transplants
Source: JCI Insight. 2023 Nov 8;8(21):e172681. doi: 10.1172/jci.insight.172681 (PMC10721264; doi:10.1172/jci.insight.172681)
Supplement: Supplemental table 11 [file jciinsight-8-172681-s107.xlsx]

## Sheet: Sheet1
Table S11 String search analysis of top 10 most prevalent donor and recipient TCR clonotypes (n=4)
Sample ID	TCR sequence	Frequency among donor cells (%)	Frequency among recipient cells (%)	Antigen specificity 1	Antigen specificity 2	Antigen specificity 3
G1	CAASIVTYSGGGADGLTF_CASSSTGKSDTQYF	0.00532319	0.012159
G1	CAENNDMRF_CATSRSRGNYGYTF	0.0281369	0.0066726	CMV
G1	CAENNDMRF_NA	0.00836502	0.00118624	CMV
G1	CAERSPDGQKLLF_CASSLVLTNYDYEQYF	0.000760456	0.00919336
G1	CAGKSSNTGKLIF_CASSFQGSQPQHF	0.00608365	0.0157177	Influenza
G1	CAILHFYGGATNKLIF_CASSPGTSGGYEQFF	0.0212928	0.0311388
G1	CALDKFYF_CATSDLKGPNYGYTF	0.0106464	0.0029656
G1	CALSGLGQNFVF_CASSEAGAWGYTF	0.00836502	0.0166074
G1	CAVRADSWGKLQF_CSVPPGEGYNEQFF	0.0235741	0.0317319
G1	CAVRGKAAGNKLTF_CASSYQTGTTEAFF	0.00836502	0.00163108	TBC
G1	CGAIAGTASKLTF_CASSWTGRRTNEKLFF	0.0121673	0.00385528
G1	CLVGRSTDSWGKLQF_CSARDWGQGNNSPLHF	0.00304183	0.00652432
G1	CVVADMEYGNKLVF_CASSIAGGLSEQFF	0.00304183	0.00607948
G1	NA_CASNPRPSYNEQFF	0.00760456	0.00044484
G1	NA_CASSAQLGGTNYGYTF	0.00836502	0.00163108
G1	CAASIKTSYDKVIF_CASDYRGGTYEQYF	0	0.0106762
G9	CAFNAGNMLTF_CASSLVAAGTEAFF	0.0214425	0.0352912	CMV
G9	CALDTGGFKTIF_CASKWLQNTGELFF	0.00519818	0.0201664	Influenza
G9	CATDAKNRDDKIIF_CASSYWEGRMNTEAFF	0.00909682	0.0105873
G9	CAVDQAGTALIF_CASSLDHRGTQYF	0.014295	0.00957903	CMV
G9	CAVRFLYTGGFKTIF_CASILRGSGMGETQYF	0.00974659	0.00604991
G9	CAVRGIFNAGNMLTF_CASSLGGTAAYEQYF	0.00974659	0.0100832
G9	CAVRSDFGNEKLTF_CASSLRSSGLNQPQHF	0.0181936	0.0204185
G9	CAVSWYGNNRLAF_CASSPGGLTDTQYF	0.0155945	0.00731031	SARS-CoV-2	CMV	TBC
G9	CAVVPYNFNKFYF_CSVTRDRAVVDTQYF	0.00454841	0.0138644
G9	NA_CASSLRSSGLNQPQHF	0.0123457	0.00655407
G9	NA_CASSLVAAGTEAFF	0.0194932	0.0138644
G9	NA_CASSSPRQGSYEQYF	0.0103964	0.00327704
G9	NA_CSARDFKADSDNQPQHF	0.00454841	0.00806655
G9	NA_CSARDGLVGNTIYF	0.0103964	0.00604991
G10	CAAWGNTGKLIF_CASSFQGARGYTF	0.0092068	0.0126517
G10	CADQDSNTGKLIF_CASSPGTPGTGELFF	0.0113314	0.0107711
G10	CAFDTDKLIF_CASSRETSGTDNEQFF	0.00991501	0.0116259
G10	CAGSNARLMF_CASSETSGSMIETQYF	0.0400142	0.0442811	YFV
G10	CAGYDKFYF_CASSQDSGLGNSPLHF	0.00672805	0.010942
G10	CAIEGGGNKLVF_CASSLAGGNTEAFF	0.0106232	0.0117969	SARS-CoV-2
G10	CALSEDANAGKSTF_CASSLIRAYNEQFF	0.00779037	0.011284
G10	CATDKGSNNDMRF_CSVEREYNEQFF	0.0106232	0.00461617
G10	CATIGTGTYKYIF;CATDKGSNNDMRF_CSVEREYNEQFF	0.00814448	0.0124808
G10	CAVLMDSNYQLIW_CASSEDGMNTEAFF	0.0223088	0.00718071	SARS-CoV-2	EBV	CMV
G10	CAVQAGHNQGGKLIF_CASSSTALGFKNIQYF	0.016289	0.0208583
G10	CVVSDRAAGNKLTF_CASSGILAGDNEQFF	0.00495751	0.0143614
G10	NA_CASSQDPDIVSGNTIYF	0.0109773	0.00188066
G10	NA_CSADSGELGGNEQYF	0.0116856	0.00803556
G22	CAATATSGTYKYIF_CSSPSSGGPTDTQYF	0.0780287	0.0664608
G22	CAMREVLSGNTPLVF_CASSEAGGNTEAFF	0.0205339	0.0438739
G22	CAPSGGSYIPTF_CASSSQQGAPHEQYF	0.0164271	0.00682483	HIV-1	TBC
G22	CATSRGGSSNTGKLIF_CASGLGAEAFF	0.0205339	0.00909977
G22	CAVESDSNYQLIW_CSVVGSLHGYTF	0.0143737	0.0541111
G22	CAVGIHYGGSQGNLIF_CASSVTVNTEAFF	0.0205339	0.0159246
G22	CAVRAGDMRF_CSANHGGSGMYEQYF	0.0123203	0.0100747
G22	CAVRGSGYSTLTF_CASSSSGTTNTGELFF	0.00821355	0.0115372
G22	CAVVMNYGGSQGNLIF_CASSVTVNTEAFF	0.0164271	0.0155996	TBC
G22	NA_CSARGTGAGVNEQFF	0.0184805	0.0167371
G22	NA_CSSPSSGGPTDTQYF	0.0123203	0.00373741
G22	CAVKGNQFYF_CASSQDSRNEQFF	0	0.0168996
*CMV = cytomegalovirus, TBC = M. Tuberculosis, SARS-CoV-2= severe acute respiratory syndrome-coronavirus-2, YFV= yellow fever virus, EBV= Epstein-Barr virus, HIV-1= human immunodeficiency virus-1
