# Supplementary material for: Virus-specific TRM cells of both donor and recipient origin reside in human kidney transplants
Source: JCI Insight. 2023 Nov 8;8(21):e172681. doi: 10.1172/jci.insight.172681 (PMC10721264; doi:10.1172/jci.insight.172681)
Supplement: Supplemental table 12 [file jciinsight-8-172681-s108.xlsx]

## Sheet: info_gliph_clusters
Table S12 GLIPH clustering combined with string search analysis
Gliph cluster ID	Donor cells	Recipient cells	Total cells	Unique clonotypes	Enrichment score	P-value	Dominant cell cluster	Dominant cell cluster number of cells	Antigen specificity	Unique clonotypes with antigen match
NQGG_4_50	83	424	507	137	436182392735636	-737.999125380748	TEM/TRM cytotoxic T cells	246	EBV	17
GNEK_4_50	62	259	321	223	241591377830105	-702.40498717944	TEM/TRM cytotoxic T cells	159	NA	NA
NNA_4_50	112	423	535	194	540267738187228	-Inf	Tissue-resident effector helper T cells	209	NA	NA
TNK_4_50	77	473	550	143	469226489283902	-678.674815768341	TEM/TRM cytotoxic T cells	305	NA	NA
YGNK_4_50	33	167	200	82	112272214349021	-335.18417180412	TEM/TRM cytotoxic T cells	137	NA	NA
TGNQ_4_10	132	506	638	223	278501124223834	-Inf	TEM/TRM cytotoxic T cells	253	CMV	108
YQK_4_50	58	356	414	170	734115975577954	-676.960017340249	TEM/TRM cytotoxic T cells	190	NA	NA
GDGQ_4_50	1	13	14	11	231253542384721	-25.5027894100793	TEM/TRM cytotoxic T cells	12	NA	NA
YDK_4_50	60	345	405	86	505815481006423	-465.284707714295	TEM/TRM cytotoxic T cells	212	CMV	29
DYK_4_50	111	504	615	232	546383180502561	-Inf	TEM/TRM cytotoxic T cells	296	CMV	115
QAGT_4_50	77	256	333	135	302529107579554	-468.938901610421	TEM/TRM cytotoxic T cells	195	CMV	94
TLGR_7_14	46	198	244	93	347196645255036	-333.181691303577	TEM/TRM cytotoxic T cells	102	NA	NA
SWGK_4_50	40	270	310	107	509497644253001	-673.741141515381	Tissue-resident Type 1 helper T cells	204	NA	NA
WETS_4_50	2	13	15	7	34626060097908	-23.9174490492242	TEM/TRM cytotoxic T cells	13	NA	NA
DDK_4_11	95	394	489	185	582953367996176	-Inf	TEM/TRM cytotoxic T cells	247	CMV	52
NND_4_50	156	382	538	155	531123359181458	-Inf	TEM/TRM cytotoxic T cells	277	CMV	123
SSNT_4_50	51	346	397	111	318635263316264	-456.853456952679	TEM/TRM cytotoxic T cells	116	NA	NA
TDSW_4_50	33	162	195	66	639509463927042	-370.185571720979	TEM/TRM cytotoxic T cells	125	CMV	19
RSPI_4_50	2	18	20	4	290142159408275	-23.3543549969125	TEM/TRM cytotoxic T cells	18	NA	NA
AQK_4_50	96	399	495	230	494449549159171	-Inf	TEM/TRM cytotoxic T cells	202	NA	NA
GSYI_4_50	51	241	292	134	117183416102264	-539.944346043795	TEM/TRM cytotoxic T cells	154	CMV	41
SGSA_4_50	55	202	257	97	233214389523559	-303.678868010747	TEM/TRM cytotoxic T cells	119	NA	NA
TASK_4_50	68	301	369	124	702562719957703	-591.669058719665	TEM/TRM cytotoxic T cells	148	NA	NA
GSEK_4_50	44	187	231	137	344680789291421	-416.074754651362	Tissue-resident effector helper T cells	87	NA	NA
TNAG_4_50	16	146	162	106	618063757885104	-462.913914371274	TEM/TRM cytotoxic T cells	57	Influenza	15
KFGN_4_50	9	40	49	3	791910161280388	-42.3140322415975	TEM/TRM cytotoxic T cells	43	NA	NA
NTDK_4_50	26	140	166	143	117833464177575	-551.185337793282	TEM/TRM cytotoxic T cells	73	CMV	23
YNTD_4_50	19	83	102	63	525645316244934	-216.180634476973	TEM/TRM cytotoxic T cells	51	CMV	12
GGAD_4_50	76	397	473	230	236085400111802	-739.611758184079	TEM/TRM cytotoxic T cells	237	CMV	34
SSYK_4_50	40	156	196	117	6967532483018	-468.697739553604	TEM/TRM cytotoxic T cells	74	CMV	20
SQGN_4_50	79	331	410	293	38177123259569	-Inf	TEM/TRM cytotoxic T cells	238	Influenza	137
YGQN_4_50	55	260	315	134	572423848322358	-521.097580904532	TEM/TRM cytotoxic T cells	192	CMV	49
FNK_4_50	52	221	273	110	552704529615615	-441.833973590389	TEM/TRM cytotoxic T cells	145	NA	NA
GNNR_4_50	9	64	73	64	6364234272378	-310.753677374392	TEM/TRM cytotoxic T cells	42	NA	NA
NTGK_4_50	117	345	462	240	659400297879717	-Inf	Tissue-resident effector helper T cells	297	NA	NA
SNSG_4_50	23	80	103	49	234180580614733	-156.045158072533	TEM/TRM cytotoxic T cells	42	NA	NA
TGRR_4_50	38	145	183	81	356388296393925	-298.642914908666	TEM/TRM cytotoxic T cells	77	NA	NA
YGK_4_50	177	690	867	273	511619578975675	-Inf	TEM/TRM cytotoxic T cells	401	Influenza	81
SNFG_4_50	14	58	72	45	491998092582813	-151.095147400253	TEM/TRM cytotoxic T cells	44	NA	NA
GSYQ_4_50	78	266	344	200	433467293829041	-685.294888974872	TEM/TRM cytotoxic T cells	187	CMV	68
NYK_4_50	78	328	406	192	608404372840107	-720.526812550337	TEM/TRM cytotoxic T cells	130	NA	NA
DGQK_4_12	35	143	178	103	547100937436615	-478.467695713516	TEM/TRM cytotoxic T cells	108	NA	NA
KAAG_4_50	24	66	90	60	382428409112014	-218.873417205944	TEM/TRM cytotoxic T cells	51	CMV	7
TYK_5_13	211	1113	1324	280	606029073803783	-Inf	TEM/TRM cytotoxic T cells	798	NA	NA
NAR_4_50	140	368	508	164	460616968632117	-Inf	TEM/TRM cytotoxic T cells	277	YFV	413
YGGS_4_50	66	432	498	144	385227300102237	-623.818238644592	TEM/TRM cytotoxic T cells	344	Influenza	49
YGNN_4_50	36	105	141	36	418813844150846	-181.434218717284	TEM/TRM cytotoxic T cells	88	NA	NA
YTNA_4_50	2	6	8	6	861226697964591	-20.1354791720443	Tissue-resident effector helper T cells	5	NA	NA
SGYS_4_10	39	238	277	94	300568260440716	-357.979499075449	Tissue-resident Type 1 helper T cells	89	CMV	49
DTDK_4_50	35	108	143	13	477068462446567	-128.849455027862	TEM/TRM cytotoxic T cells	62	EBV	3
TGGF_4_9	92	342	434	150	240694510831829	-486.643962317961	TEM/TRM cytotoxic T cells	160	NA	NA
LKAA_4_50	0	4	4	4	820680187153775	-14.8097628313081	TEM/TRM cytotoxic T cells	2	CMV	1
YSSA_4_50	44	145	189	67	447278099794235	-268.660518535574	Tissue-resident effector helper T cells	107	CMV	13
FQK_4_50	73	304	377	161	728680796313847	-634.520233893346	TEM/TRM cytotoxic T cells	178	NA	NA
SGDK_4_10	4	42	46	11	250143595173921	-46.2142207893787	Tissue-resident Type 1 helper T cells	33	NA	NA
YNQG_4_50	22	107	129	64	109793854789191	-244.157401466308	TEM/TRM cytotoxic T cells	61	NA	NA
GNTP_4_50	78	513	591	187	549921530891493	-Inf	TEM/TRM cytotoxic T cells	414	NA	NA
VDSS_4_50	6	26	32	13	237954613413017	-42.1198762271566	TEM/TRM cytotoxic T cells	15	NA	NA
YTGN_4_50	3	15	18	11	282137888640921	-29.8382960291183	TEM/TRM cytotoxic T cells	12	CMV	3
GANS_4_50	19	57	76	75	268102152871429	-190.239093981152	TEM/TRM cytotoxic T cells	42	NA	NA
YSGY_4_50	1	11	12	9	280336038090653	-22.0325991569302	Tissue-resident effector helper T cells	7	NA	NA
AGNK_4_50	37	173	210	146	7189016783631	-621.227971479147	TEM/TRM cytotoxic T cells	94	NA	NA
YNTN_4_50	7	22	29	14	945955704595272	-53.260562231647	TEM/TRM cytotoxic T cells	13	NA	NA
TPNF_4_50	1	9	10	3	330321697330195	-12.5917351263422	Tissue-resident effector helper T cells	9	CMV	1
YFGN_4_50	0	8	8	8	319458313229916	-28.2849475833352	TEM/TRM cytotoxic T cells	5	NA	NA
MNSG_4_50	3	24	27	13	408260930600368	-53.4057442414915	Tissue-resident effector helper T cells	22	EBV	1
TNFG_4_50	1	2	3	3	261739583283408	-6.90775527898214	Stressed TRM cytotoxic T cells	1	NA	NA
VKAA_4_50	0	6	6	4	290142159408275	-10.8710715787978	TEM/TRM cytotoxic T cells	2	NA	NA
PDNA_4_50	9	7	16	5	31267605359604	-20.5409442801525	TEM/TRM cytotoxic T cells	14	NA	NA
TTDS_4_50	23	57	80	21	415731936138349	-100.284124674557	TEM/TRM cytotoxic T cells	49	NA	NA
SDND_4_4	1	1	2	2	791910161280388	-6.03228654162824	Tissue-resident effector helper T cells	2	NA	NA
YTDK_4_50	1	9	10	5	842993451112239	-18.5260412596102	TEM/TRM cytotoxic T cells	8	EBV	2
NGNK_4_50	1	4	5	3	791910161280388	-10.4143131763021	TEM/TRM cytotoxic T cells	3	NA	NA
SNAG_4_50	5	50	55	22	247653840011748	-83.4909003485413	TEM/TRM cytotoxic T cells	50	CMV	4
RNAG_4_50	6	16	22	12	331054301339402	-38.7384814727906	TEM/TRM cytotoxic T cells	13	NA	NA
SINQ_4_6	1	16	17	8	261739583283408	-43.0071794221575	TEM/TRM cytotoxic T cells	8	EBV	8
YQAG_4_50	6	7	13	7	254944517092557	-19.018517744708	TEM/TRM cytotoxic T cells	11	NA	NA
SIKA_4_50	0	4	4	3	261739583283408	-7.5810998322459	Tissue-resident effector helper T cells	2	CMV	1
MIKA_4_50	2	4	6	5	842993451112239	-26.8425637555643	TEM/TRM cytotoxic T cells	2	NA	NA
STDK_5_6	1	7	8	6	254944517092557	-13.7202003781599	TEM/TRM cytotoxic T cells	4	NA	NA
DAGK_4_50	2	7	9	4	820680187153775	-15.5303089860562	TEM/TRM cytotoxic T cells	3	NA	NA
YTGR_4_50	9	26	35	9	280336038090653	-37.9807957710931	Tissue-resident Type 1 helper T cells	14	CMV	17
MKLY_4_50	0	3	3	3	330321697330195	-8.42188301161191	TEM/TRM cytotoxic T cells	3	NA	NA
GGNK_4_50	36	76	112	11	351154543883102	-100.977271855117	TEM/TRM cytotoxic T cells	63	NA	NA
YYGN_4_50	7	15	22	7	415103990589865	-30.194970973057	TEM/TRM cytotoxic T cells	11	NA	NA
YNAG_4_50	0	10	10	10	381990771652034	-26.8425637555643	TEM/TRM cytotoxic T cells	7	NA	NA
NAGN_4_50	66	274	340	168	623734758539168	-Inf	Tissue-resident Type 1 helper T cells	161	CMV	182
EGNK_4_50	0	4	4	4	290142159408275	-10.20459264532	TEM/TRM cytotoxic T cells	2	NA	NA
EETS_4_50	2	7	9	8	250143595173921	-18.0152156358442	Tissue-resident effector helper T cells	6	CMV	3
MYSG_4_50	2	11	13	10	381990771652034	-33.7503190345464	TEM/TRM cytotoxic T cells	7	NA	NA
RGFK_4_50	0	3	3	3	261739583283408	-9.6566274746046	TEM/TRM cytotoxic T cells	1	NA	NA
HDD_4_50	2	8	10	3	791910161280388	-13.8880812507991	TEM/TRM cytotoxic T cells	7	NA	NA
EGND_4_50	0	7	7	4	820680187153775	-19.658555099954	TEM/TRM cytotoxic T cells	7	NA	NA
NGQK_4_50	0	4	4	4	820680187153775	-14.8097628313081	TEM/TRM cytotoxic T cells	2	NA	NA
PSFS_5_6	0	3	3	3	290142159408275	-8.25482892694875	Tissue-resident effector helper T cells	3	NA	NA
RFSD_4_50	1	11	12	7	415103990589865	-23.2615732634615	TEM/TRM cytotoxic T cells	9	NA	NA
DGNK_4_50	2	10	12	6	39963641538619	-20.3867936003252	TEM/TRM cytotoxic T cells	7	CMV	2
TEDE_4_50	0	5	5	4	250143595173921	-10.10193849126	Tissue-resident effector helper T cells	4	NA	NA
EAAG_4_50	3	14	17	14	245958884180371	-40.4169122567117	Tissue-resident effector helper T cells	10	NA	NA
NNF_4_50	2	10	12	12	469043002993891	-34.3564548381167	Tissue-resident effector helper T cells	5	NA	NA
KYSG_4_50	3	50	53	4	250143595173921	-42.6844060298944	Tissue-resident Type 1 helper T cells	45	NA	NA
PKAA_4_50	0	4	4	4	35918177412708	-10.5196736919599	TEM/TRM cytotoxic T cells	2	NA	NA
RTYY_4_50	0	4	4	3	330321697330195	-10.5196736919599	TEM/TRM cytotoxic T cells	2	NA	NA
KGNK_4_50	0	3	3	3	791910161280388	-9.73797311405855	TEM/TRM cytotoxic T cells	1	NA	NA
GTDK_4_50	1	10	11	10	381990771652034	-28.2108396111815	TEM/TRM cytotoxic T cells	5	NA	NA
LGND_4_50	1	2	3	3	261739583283408	-6.90775527898214	TEM/TRM cytotoxic T cells	2	NA	NA
RNTP_4_50	1	4	5	5	272129542785223	-11.9909612659132	TEM/TRM cytotoxic T cells	2	NA	NA
RGNK_4_50	5	8	13	6	331054301339402	-20.4609015724789	Tissue-resident effector helper T cells	7	NA	NA
SGYS_44_46	0	2	2	2	300568260440716	-1.42711635564015	TEM/TRM cytotoxic T cells	2	NA	NA
SQRM_4_50	3	6	9	3	261739583283408	-11.7360690162844	TEM/TRM cytotoxic T cells	5	NA	NA
SNQA_4_50	2	10	12	7	876640986539277	-25.9446221623583	TEM/TRM cytotoxic T cells	6	CMV	4
SSND_4_50	2	11	13	13	367882911826043	-51.828055027372	TEM/TRM cytotoxic T cells	9	NA	NA
LTDK_7_9	7	5	12	3	820680187153775	-15.2851865280232	Tissue-resident effector helper T cells	7	NA	NA
SPMR_4_50	1	2	3	3	791910161280388	-9.73797311405855	Tissue-resident effector helper T cells	3	NA	NA
HFGN_4_50	0	6	6	5	38155121050473	-14.0386541092785	TEM/TRM cytotoxic T cells	4	NA	NA
VYNT_4_50	2	12	14	3	791910161280388	-18.7491848109244	Tissue-resident effector helper T cells	9	NA	NA
PQPT_4_50	1	3	4	3	791910161280388	-9.73797311405855	Tissue-resident effector helper T cells	2	NA	NA
LMEG_4_50	1	3	4	3	261739583283408	-8.94797610750869	Stressed TRM cytotoxic T cells	2	NA	NA
TDGQ_4_50	25	41	66	5	272129542785223	-54.2687904588468	Tissue-resident effector helper T cells	50	NA	NA
SDNT_4_50	2	8	10	7	254944517092557	-21.8020754983183	Tissue-resident effector helper T cells	7	NA	NA
TLGR_4_4	1	2	3	2	347196645255036	-2.31263542884755	TEM/TRM cytotoxic T cells	1	NA	NA
NGQN_4_50	0	3	3	3	261739583283408	-6.90775527898214	Stressed TRM cytotoxic T cells	2	NA	NA
NIGD_4_50	1	3	4	3	791910161280388	-13.8880812507991	TEM/TRM cytotoxic T cells	2	NA	NA
GDFN_4_50	6	5	11	7	254944517092557	-23.869821000235	TEM/TRM cytotoxic T cells	8	NA	NA
WNAG_4_50	0	12	12	3	791910161280388	-17.3559700069599	Tissue-resident effector helper T cells	12	NA	NA
SYEA_4_50	0	5	5	4	250143595173921	-10.8197782844103	Tissue-resident effector helper T cells	2	NA	NA
KGIY_4_50	5	1	6	3	261739583283408	-11.0429218357245	TEM/TRM cytotoxic T cells	6	NA	NA
WFSD_7_7	1	2	3	2	791910161280388	-6.72543372218818	TEM/TRM cytotoxic T cells	2	NA	NA
YSKD_4_50	1	4	5	4	35918177412708	-11.2505612005027	TEM/TRM cytotoxic T cells	3	NA	NA
TTNA_7_7	1	1	2	2	791910161280388	-6.03228654162824	TEM/TRM cytotoxic T cells	1	NA	NA
SEEN_4_50	0	3	3	3	261739583283408	-8.25482892694875	TEM/TRM cytotoxic T cells	1	NA	NA
TFQG_4_5	0	2	2	2	261739583283408	-5.05145728861651	Tissue-resident effector helper T cells	2	NA	NA
EALL_4_50	1	4	5	4	35918177412708	-13.9898639451091	Tissue-resident Type 1 helper T cells	3	NA	NA
SHNN_8_8	0	3	3	2	791910161280388	-7.40205160079692	TEM/TRM cytotoxic T cells	3	NA	NA
GRIM_4_50	1	5	6	6	261739583283408	-15.8557313864908	TEM/TRM cytotoxic T cells	5	NA	NA
RGDK_4_50	0	10	10	7	254944517092557	-17.6322233835881	TEM/TRM cytotoxic T cells	9	NA	NA
NNA_4_501	112	423	535	194	540267738187228	-Inf	Tissue-resident effector helper T cells	209	CMV	37
TYK_5_131	211	1113	1324	280	606029073803783	-Inf	TEM/TRM cytotoxic T cells	798	CMV	27
YQK_4_501	58	356	414	170	734115975577954	-676.960017340249	TEM/TRM cytotoxic T cells	190	CMV	29
