# Supplementary material for: Virus-specific TRM cells of both donor and recipient origin reside in human kidney transplants
Source: JCI Insight. 2023 Nov 8;8(21):e172681. doi: 10.1172/jci.insight.172681 (PMC10721264; doi:10.1172/jci.insight.172681)
Supplement: Supplemental table 14 [file jciinsight-8-172681-s109.xlsx]

## Sheet: Serology & Infections
Table S14 Virus serology* and infections in patients included in dextramer and single-cell experiments (n=10)
	PRE TRANSPLANTATION SEROLOGY				TIME TO EXPLANTATION	INFECTIONS: POST TRANSPLANTATION UNTIL EXPLANTATION**				VIRUS-SPECIFIC TRM CELS (DEXTRAMERS EXPERIMENT)
Study ID	CMV DONOR	CMV RECIPIENT	EBV DONOR	EBV RECIPIENT		EBV	CMV	BKV	INFLUENZA	% REC EBV+ TRM	% REC BKV+ TRM	% REC CMV+ TRM	% REC INLFLUENZA+ TRM	% DON EBV+ TRM	% DON BKV+ TRM	% DON CMV+ TRM	% DON INFLUENZA+ TRM
	SEROPOSITIVE: + SERONEGATIVE: -*				(in days after transplantation)	(D= days after transplantation)				(% of total TRM cells)
G1	+	+	+	+	22	D14 EBV DNA not detected in serum	D14 CMV DNA not detected in serum	D14 BKV DNA not detected in serum	-
G2	+	+	+	+	241	D118 EBV DNA not detected in serum	D118 CMV DNA not detected in serum	D118 BKV DNA not detected in serum	-	0.38	0.05	0.51	0.04
G4	-	-	+	+	5103	-	-	-	-	0	0	0.13	0.56
G9	+	-	+	+	117	D92 EBV DNA not detected in serum	D48 CMV DNA detected in faeces D62, D92 CMV DNA not detected in serum	D0, D92 BKV DNA not detected in serum	D62 Inluenza A and B RNA not detected in nasal swab	0.64	0.05	0.27	3.73	2.07	0.02	1.83	0.31
G10	+	+	+	+	79	-	D57, D64 CMV DNA not detected in serum	D-1, D57, D64 BKV DNA not detected in serum	-	2.33	0	3.95	3.86	0.15	0.02	0.07	9.12
G13	+	+	+	+	2266	-	D460 CMV DNA not detected in faeces D749 CMV DNA not detected in serum	D25, D46, D77, D189, D460, D749, D1043, D1047, D1148, D1666, D1714 BKV DNA not detected in serum D266 BKV DNA not detected in urine	-	0.04	0.07	0.73	0.03
G19	-	+	+	+	928	D45, D192, D558 EBV DNA not detected in serum	D0, D45, D115, D192 CMV DNA not detected in serum	D0, D45, D115, D192, D346, D374, D558 BKV DNA not detected in serum	-	0.28	0.04	0.33	0.21
G20	-	+	+	+	629	D113, D193 EBV DNA not detected in serum D343 EBV DNA not detected in liquor	D113, D193, D627 CMV DNA not detected in serum D343 CMV DNA not detected in liquor	D-1, D113, D193, D302 BKV DNA not detected in serum	D137, D343, D607, D609, D626 Inluenza A and B RNA not detected in nasal swab	0.27	0.03	0.26	0
G22	+	+	+	+	153	D83 EBV DNA not detected in serum	D83 CMV DNA not detected in serum	D0, D83 BKV DNA not detected in serum	-
G24	+	-	+	-	124	D41 EBV DNA not detected in serum D55 EBV DNA detected in serum D60, D104 EBV DNA not detected in serum	D104 CMV DNA detected in serum D111 CMV DNA detected in serum & CMV IgM + IgG positive D121 CMV DNA detected in serum D124 CMV+ cells detected with immunohistochemistry in explanted kidney	D0, D55 BKV DNA not detected in serum	D34, D55, D115 Inluenza A and B RNA not detected in nasal swab	0.77	0.02	0	0.48	0.13	0.04	0	0.21
*CMV- and EBV- serostatus at the time of explantation; Seropositive(+) means that the donor/recipient has a history of IgG antibodies against CMV/EBV detected in serum.
** Text appears in red for positive testing results. A dash indicates no testing was documented in the patient record.
