# Supplementary material for: Virus-specific TRM cells of both donor and recipient origin reside in human kidney transplants
Source: JCI Insight. 2023 Nov 8;8(21):e172681. doi: 10.1172/jci.insight.172681 (PMC10721264; doi:10.1172/jci.insight.172681)
Supplement: Supplemental table 6 [file jciinsight-8-172681-s110.xlsx]

## Sheet: KEGG PATHWAYS
Table S6 KEGG pathway analysis
DONOR OR RECIPIENT POSITIVE	KEGG 2019 pathways	Significant genes/Total genes	P-value	Adjusted P-value	Odds Ratio	Combined Score	Significant genes	Log10 P-value
DONOR POSITIVE	IL-17 signaling pathway	7/93	1.81767e-05	0.0035081	9.5064	103.766	USP25;HSP90AA1;JUN;HSP90AB1;JUND;TNFAIP3;FOSB	4.74049
DONOR POSITIVE	MAPK signaling pathway	11/295	6.33758e-05	0.00611577	4.58685	44.3385	MAP3K2;HSPA8;NR4A1;PPP3CA;JUN;JUND;GADD45B;DDIT3;AKT3;RASA2;BRAF	4.19808
DONOR POSITIVE	Protein processing in endoplasmic reticulum	8/165	0.000108867	0.00644093	5.96512	54.434	DNAJA1;HSPA8;DNAJB1;HSP90AA1;HSPH1;HSP90AB1;HSPA5;DDIT3	3.9631
DONOR POSITIVE	Osteoclast differentiation	7/127	0.000133491	0.00644093	6.80118	60.6766	PPP3CA;JUN;JUND;AKT3;FOSB;FYN;SQSTM1	3.87455
DONOR POSITIVE	Prostate cancer	6/97	0.000217308	0.00838811	7.65339	64.5502	HSP90AA1;HSP90AB1;ZEB1;AKT3;BRAF;FOXO1	3.66292
DONOR POSITIVE	Apoptosis	7/143	0.000277628	0.00893037	5.99617	49.104	JUN;TUBA1A;GADD45B;DDIT3;AKT3;LMNA;BIRC6	3.55654
DONOR POSITIVE	cGMP-PKG signaling pathway	7/166	0.000680408	0.0187598	5.12281	37.3597	PPP3CA;AKT3;ATP1A1;ATP2B1;ATP1B1;PLCB1;PIK3R5	3.16723
DONOR POSITIVE	Endocrine and other factor-regulated calcium reabsorption	4/48	0.000833711	0.0201133	10.4545	74.1188	ATP1A1;ATP2B1;ATP1B1;PLCB1	3.07898
DONOR POSITIVE	Proximal tubule bicarbonate reclamation	3/23	0.00104221	0.0205896	17.1711	117.904	ATP1A1;ATP1B1;GLS	2.98204
DONOR POSITIVE	Gap junction	5/88	0.00108331	0.0205896	6.95448	47.4834	MAP3K2;TUBA1A;TUBB2A;PLCB1;TUBB4B	2.96525
DONOR POSITIVE	Transcriptional misregulation in cancer	7/186	0.00132179	0.0205896	4.5458	30.1331	ZEB1;BCL11B;GADD45B;FUS;DDIT3;REL;FOXO1	2.87884
DONOR POSITIVE	Estrogen signaling pathway	6/137	0.00135429	0.0205896	5.3057	35.0414	HSPA8;JUN;HSP90AA1;HSP90AB1;AKT3;PLCB1	2.86829
DONOR POSITIVE	Pathogenic Escherichia coli infection	4/55	0.00139318	0.0205896	9.01642	59.2935	TUBA1A;TUBB2A;FYN;TUBB4B	2.85599
DONOR POSITIVE	Chemokine signaling pathway	7/190	0.00149355	0.0205896	4.44553	28.9253	GRK5;AKT3;CCL4;XCL1;BRAF;PLCB1;PIK3R5	2.82578
DONOR POSITIVE	Aldosterone synthesis and secretion	5/98	0.00175024	0.0214317	6.20355	39.3801	NR4A1;ATP1A1;ATP2B1;ATP1B1;PLCB1	2.7569
DONOR POSITIVE	Adrenergic signaling in cardiomyocytes	6/145	0.00180846	0.0214317	4.99831	31.5657	AKT3;ATP1A1;ATP2B1;ATP1B1;PLCB1;PIK3R5	2.74269
DONOR POSITIVE	AGE-RAGE signaling pathway in diabetic complications	5/100	0.00191326	0.0214317	6.07233	38.0064	EGR1;JUN;AKT3;PLCB1;FOXO1	2.71823
DONOR POSITIVE	T cell receptor signaling pathway	5/101	0.00199881	0.0214317	6.00877	37.3457	PPP3CA;JUN;PTPRC;AKT3;FYN	2.69923
DONOR POSITIVE	Parathyroid hormone synthesis, secretion and action	5/106	0.00246903	0.0250801	5.70986	34.2816	EGR1;AKAP13;JUND;BRAF;PLCB1	2.60747
DONOR POSITIVE	Prion diseases	3/35	0.00356514	0.0334803	10.7254	60.4545	EGR1;HSPA5;FYN	2.44792
DONOR POSITIVE	Thyroid hormone signaling pathway	5/116	0.00364293	0.0334803	5.19282	29.1575	AKT3;ATP1A1;ATP1B1;PLCB1;FOXO1	2.43855
DONOR POSITIVE	Thyroid hormone synthesis	4/74	0.00413085	0.0362388	6.56279	36.0249	HSPA5;ATP1A1;ATP1B1;PLCB1	2.38396
DONOR POSITIVE	Antigen processing and presentation	4/77	0.00476063	0.0399479	6.29213	33.6464	HSPA8;HSP90AA1;HSP90AB1;HSPA5	2.32234
DONOR POSITIVE	FoxO signaling pathway	5/132	0.00628154	0.0505141	4.53493	22.9927	PLK3;GADD45B;AKT3;BRAF;FOXO1	2.20193
DONOR POSITIVE	Carbohydrate digestion and absorption	3/44	0.00680956	0.0521785	8.36726	41.7479	AKT3;ATP1A1;ATP1B1	2.16688
DONOR POSITIVE	Colorectal cancer	4/86	0.00702923	0.0521785	5.59898	27.7579	JUN;GADD45B;AKT3;BRAF	2.15309
DONOR POSITIVE	Ubiquitin mediated proteolysis	5/137	0.00732604	0.0523676	4.36204	21.4452	HERC1;FBXW7;UBR5;HUWE1;BIRC6	2.13513
DONOR POSITIVE	Fluid shear stress and atherosclerosis	5/139	0.00777585	0.0535978	4.2965	20.867	JUN;HSP90AA1;HSP90AB1;AKT3;SQSTM1	2.10925
DONOR POSITIVE	Salivary secretion	4/90	0.00823268	0.0547899	5.33748	25.618	ATP1A1;ATP2B1;ATP1B1;PLCB1	2.08446
DONOR POSITIVE	GnRH signaling pathway	4/93	0.00921884	0.0593079	5.15678	24.1673	MAP3K2;EGR1;JUN;PLCB1	2.03532
DONOR POSITIVE	Phospholipase D signaling pathway	5/148	0.010039	0.0617536	4.02425	18.5167	AKT3;FYN;PLCB1;CYTH1;PIK3R5	1.99831
DONOR POSITIVE	Mineral absorption	3/51	0.0102389	0.0617536	7.14451	32.733	ATP1A1;ATP2B1;ATP1B1	1.98975
DONOR POSITIVE	Pancreatic secretion	4/98	0.0110278	0.062946	4.88125	22.0014	ATP1A1;ATP2B1;ATP1B1;PLCB1	1.95751
DONOR POSITIVE	cAMP signaling pathway	6/212	0.0113145	0.062946	3.36117	15.0636	JUN;AKT3;BRAF;ATP1A1;ATP2B1;ATP1B1	1.94636
DONOR POSITIVE	Progesterone-mediated oocyte maturation	4/99	0.0114151	0.062946	4.82962	21.602	HSP90AA1;HSP90AB1;AKT3;BRAF	1.94252
DONOR POSITIVE	Glucagon signaling pathway	4/103	0.0130513	0.0696267	4.63354	20.1043	PPP3CA;AKT3;PLCB1;FOXO1	1.88435
DONOR POSITIVE	C-type lectin receptor signaling pathway	4/104	0.0134824	0.0696267	4.58698	19.7532	PLK3;PPP3CA;JUN;AKT3	1.87023
DONOR POSITIVE	Cellular senescence	5/160	0.0137089	0.0696267	3.71043	15.9167	PPP3CA;GADD45B;AKT3;SQSTM1;FOXO1	1.863
DONOR POSITIVE	Necroptosis	5/162	0.0143976	0.0697989	3.66279	15.5328	HSP90AA1;HSP90AB1;STAT4;TNFAIP3;SQSTM1	1.84171
DONOR POSITIVE	Endometrial cancer	3/58	0.0145091	0.0697989	6.233	26.3842	GADD45B;AKT3;BRAF	1.83836
DONOR POSITIVE	Th17 cell differentiation	4/107	0.01483	0.0697989	4.4527	18.7508	PPP3CA;JUN;HSP90AA1;HSP90AB1	1.82886
DONOR POSITIVE	Lysine degradation	3/59	0.0151894	0.0697989	6.12139	25.6312	KMT2E;KMT2C;PRDM2	1.81846
DONOR POSITIVE	Cholinergic synapse	4/112	0.0172594	0.0774666	4.24548	17.2341	AKT3;FYN;PLCB1;PIK3R5	1.76297
DONOR POSITIVE	Glutamatergic synapse	4/114	0.0182966	0.0802557	4.16786	16.6758	PPP3CA;SLC38A1;PLCB1;GLS	1.73763
DONOR POSITIVE	Central carbon metabolism in cancer	3/65	0.0196459	0.0842591	5.52732	21.7217	SLC7A5;AKT3;GLS	1.70673
DONOR POSITIVE	Non-small cell lung cancer	3/66	0.0204513	0.0852322	5.43931	21.1573	GADD45B;AKT3;BRAF	1.68928
DONOR POSITIVE	NOD-like receptor signaling pathway	5/178	0.020756	0.0852322	3.32133	12.8699	JUN;HSP90AA1;HSP90AB1;TNFAIP3;PLCB1	1.68286
DONOR POSITIVE	Long-term potentiation	3/67	0.0212747	0.0855422	5.35405	20.6143	PPP3CA;BRAF;PLCB1	1.67214
DONOR POSITIVE	Amphetamine addiction	3/68	0.0221161	0.0871104	5.27141	20.0917	PPP3CA;JUN;FOSB	1.65529
DONOR POSITIVE	Renal cell carcinoma	3/69	0.0229754	0.0886852	5.19128	19.5884	JUN;AKT3;BRAF	1.63874
RECIPIENT POSITIVE	Ribosome	23/153	1.91114e-26	2.65649e-24	37.9904	2249.77	RPL4;RPS9;RPL3;RPL21;RPL34;RPL23;RPLP1;RPS6;RPLP0;RPSA;RPS4Y1;RPS16;RPS29;RPL27A;RPL37A;RPL35;RPLP2;RPL38;RPL27;RPL37;RPL15;RPS2;UBA52	25.7187
RECIPIENT POSITIVE	Regulation of actin cytoskeleton	14/214	2.31351e-11	1.56789e-09	13.6431	334.114	ARPC1B;BRK1;ARPC5;ACTB;MYL12A;ACTG1;MYL12B;PPP1CA;ARPC2;ARPC3;TMSB4X;CFL1;RAC2;PFN1	10.6357
RECIPIENT POSITIVE	Parkinson disease	12/142	3.38393e-11	1.56789e-09	17.7043	426.839	COX8A;UQCRB;NDUFA4;COX4I1;NDUFB2;NDUFA1;COX7A2;UQCR11;PARK7;COX6C;COX7C;SLC25A6	10.4706
RECIPIENT POSITIVE	Thermogenesis	13/231	8.01656e-10	2.78575e-08	11.4981	240.819	COX8A;UQCRB;NDUFA4;COX4I1;RPS6;NDUFB2;NDUFA1;COX7A2;UQCR11;COX6C;COX7C;ACTB;ACTG1	9.09601
RECIPIENT POSITIVE	Oxidative phosphorylation	10/133	4.95653e-09	1.37792e-07	15.3016	292.606	COX8A;UQCRB;NDUFA4;COX4I1;NDUFB2;NDUFA1;COX7A2;UQCR11;COX6C;COX7C	8.30482
RECIPIENT POSITIVE	Non-alcoholic fatty liver disease (NAFLD)	10/149	1.4852e-08	2.99714e-07	13.5293	243.867	COX8A;UQCRB;NDUFA4;COX4I1;NDUFB2;NDUFA1;COX7A2;UQCR11;COX6C;COX7C	7.82822
RECIPIENT POSITIVE	Huntington disease	11/193	1.50935e-08	2.99714e-07	11.4504	206.21	COX8A;UQCRB;NDUFA4;COX4I1;NDUFB2;NDUFA1;COX7A2;UQCR11;COX6C;COX7C;SLC25A6	7.82121
RECIPIENT POSITIVE	Alzheimer disease	10/171	5.51714e-08	9.58603e-07	11.6676	194.998	COX8A;UQCRB;NDUFA4;COX4I1;NDUFB2;NDUFA1;COX7A2;UQCR11;COX6C;COX7C	7.25829
RECIPIENT POSITIVE	Shigellosis	7/65	9.13541e-08	1.41091e-06	22.1566	359.126	ARPC2;ARPC3;ARPC1B;ARPC5;PFN1;ACTB;ACTG1	7.03927
RECIPIENT POSITIVE	Cardiac muscle contraction	7/78	3.26011e-07	4.53156e-06	18.0879	270.167	COX8A;UQCRB;COX4I1;UQCR11;COX7A2;COX6C;COX7C	6.48677
RECIPIENT POSITIVE	Salmonella infection	7/86	6.3846e-07	8.06781e-06	16.2496	231.788	ARPC2;ARPC3;ARPC1B;ARPC5;PFN1;ACTB;ACTG1	6.19487
RECIPIENT POSITIVE	Pathogenic Escherichia coli infection	6/55	7.30167e-07	8.45777e-06	22.2835	314.865	ARPC2;ARPC3;ARPC1B;ARPC5;ACTB;ACTG1	6.13658
RECIPIENT POSITIVE	Bacterial invasion of epithelial cells	6/74	4.27e-06	4.56562e-05	16.0418	198.339	ARPC2;ARPC3;ARPC1B;ARPC5;ACTB;ACTG1	5.36957
RECIPIENT POSITIVE	Fc gamma R-mediated phagocytosis	6/91	1.41935e-05	0.000140921	12.8225	143.134	ARPC2;ARPC3;ARPC1B;CFL1;RAC2;ARPC5	4.84791
RECIPIENT POSITIVE	Proteasome	4/45	0.000128839	0.00119391	17.4414	156.222	PSME1;PSME2;PSMB10;PSMB9	3.88995
RECIPIENT POSITIVE	Viral myocarditis	4/59	0.000369948	0.00321393	12.9926	102.67	HLA-DRB5;RAC2;ACTB;ACTG1	3.43186
RECIPIENT POSITIVE	Leukocyte transendothelial migration	5/112	0.000473606	0.00387242	8.40187	64.3174	RAC2;ACTB;MYL12A;ACTG1;MYL12B	3.32458
RECIPIENT POSITIVE	Glycolysis / Gluconeogenesis	4/68	0.000636208	0.00491294	11.1605	82.1409	LDHB;PKM;PGAM1;ENO1	3.1964
RECIPIENT POSITIVE	Platelet activation	5/124	0.000752668	0.00550636	7.55004	54.299	ACTB;MYL12A;ACTG1;MYL12B;PPP1CA	3.1234
RECIPIENT POSITIVE	Focal adhesion	6/199	0.00103089	0.00716465	5.61639	38.6258	RAC2;ACTB;MYL12A;ACTG1;MYL12B;PPP1CA	2.98679
RECIPIENT POSITIVE	Th1 and Th2 cell differentiation	4/92	0.00196412	0.0130006	8.10688	50.5279	HLA-DRB5;STAT1;CD3G;CD3D	2.70683
RECIPIENT POSITIVE	Hematopoietic cell lineage	4/97	0.0023827	0.0150543	7.66909	46.3176	HLA-DRB5;FLT3LG;CD3G;CD3D	2.62293
RECIPIENT POSITIVE	Influenza A	5/171	0.00310348	0.0187558	5.39951	31.1834	HLA-DRB5;STAT1;ACTB;ACTG1;SLC25A6	2.50815
RECIPIENT POSITIVE	Th17 cell differentiation	4/107	0.00339666	0.0196723	6.92102	39.3457	HLA-DRB5;STAT1;CD3G;CD3D	2.46895
RECIPIENT POSITIVE	Chemokine signaling pathway	5/190	0.00485272	0.0269811	4.84029	25.7901	STAT1;CCL20;RAC2;CCR7;CCR6	2.31402
RECIPIENT POSITIVE	Adherens junction	3/72	0.00828158	0.0442746	7.69255	36.8759	RAC2;ACTB;ACTG1	2.08189
RECIPIENT POSITIVE	Antigen processing and presentation	3/77	0.00994978	0.051223	7.17097	33.0596	HLA-DRB5;PSME1;PSME2	2.00219
RECIPIENT POSITIVE	Phagosome	4/152	0.0115606	0.05739	4.8057	21.4342	HLA-DRB5;CORO1A;ACTB;ACTG1	1.93702
RECIPIENT POSITIVE	Endocytosis	5/244	0.0134569	0.0645003	3.7364	16.0974	ARPC2;CAPZB;ARPC3;ARPC1B;ARPC5	1.87106
RECIPIENT POSITIVE	Rheumatoid arthritis	3/91	0.0155974	0.0722681	6.02587	25.0715	HLA-DRB5;CCL20;LTB	1.80695
RECIPIENT POSITIVE	Tight junction	4/170	0.0168009	0.075333	4.28069	17.4923	ACTB;MYL12A;ACTG1;MYL12B	1.77467
RECIPIENT POSITIVE	Axon guidance	4/181	0.0206313	0.0883614	4.01242	15.572	CFL1;RAC2;MYL12A;MYL12B	1.68547
RECIPIENT POSITIVE	Pyruvate metabolism	2/39	0.0211453	0.0883614	9.49438	36.6135	LDHB;PKM	1.67479
RECIPIENT POSITIVE	Glucagon signaling pathway	3/103	0.0216136	0.0883614	5.29955	20.3208	LDHB;PKM;PGAM1	1.66527
RECIPIENT POSITIVE	Cytokine-cytokine receptor interaction	5/294	0.0275365	0.107435	3.0821	11.0717	IL32;CCL20;CCR7;CCR6;LTB	1.56009
RECIPIENT POSITIVE	Epstein-Barr virus infection	4/201	0.028879	0.107435	3.60141	12.7657	HLA-DRB5;STAT1;CD3G;CD3D	1.53942
RECIPIENT POSITIVE	Proteoglycans in cancer	4/201	0.028879	0.107435	3.60141	12.7657	RPS6;ACTB;ACTG1;PPP1CA	1.53942
RECIPIENT POSITIVE	Thyroid hormone signaling pathway	3/116	0.0293707	0.107435	4.68679	16.5339	STAT1;ACTB;ACTG1	1.53209
RECIPIENT POSITIVE	Rap1 signaling pathway	4/206	0.0312062	0.111222	3.51137	12.1744	RAC2;PFN1;ACTB;ACTG1	1.50576
RECIPIENT POSITIVE	Vibrio cholerae infection	2/50	0.0335614	0.115746	7.31453	24.8283	ACTB;ACTG1	1.47416
RECIPIENT POSITIVE	Human immunodeficiency virus 1 infection	4/212	0.034141	0.115746	3.40904	11.5132	CFL1;RAC2;CD3G;CD3D	1.46672
RECIPIENT POSITIVE	Human T-cell leukemia virus 1 infection	4/219	0.0377622	0.124975	3.29688	10.802	HLA-DRB5;CD3G;CD3D;SLC25A6	1.42294
RECIPIENT POSITIVE	Measles	3/138	0.0454017	0.145998	3.91865	12.1173	STAT1;CD3G;CD3D	1.34293
RECIPIENT POSITIVE	Fluid shear stress and atherosclerosis	3/139	0.0462152	0.145998	3.88964	11.9585	RAC2;ACTB;ACTG1	1.33521
RECIPIENT POSITIVE	Retrograde endocannabinoid signaling	3/148	0.0538589	0.159479	3.64655	10.653	NDUFA4;NDUFB2;NDUFA1	1.26874
RECIPIENT POSITIVE	Central carbon metabolism in cancer	2/65	0.0539245	0.159479	5.56876	16.2617	PKM;PGAM1	1.26821
RECIPIENT POSITIVE	Inflammatory bowel disease (IBD)	2/65	0.0539245	0.159479	5.56876	16.2617	HLA-DRB5;STAT1	1.26821
RECIPIENT POSITIVE	Oxytocin signaling pathway	3/153	0.0583517	0.165699	3.52411	10.0129	ACTB;ACTG1;PPP1CA	1.23395
RECIPIENT POSITIVE	Fc epsilon RI signaling pathway	2/68	0.0584118	0.165699	5.31483	15.0954	ALOX5AP;RAC2	1.2335
RECIPIENT POSITIVE	Arrhythmogenic right ventricular cardiomyopathy (ARVC)	2/72	0.0645879	0.176964	5.01011	13.7264	ACTB;ACTG1	1.18985
