# Supplementary material for: Virus-specific TRM cells of both donor and recipient origin reside in human kidney transplants
Source: JCI Insight. 2023 Nov 8;8(21):e172681. doi: 10.1172/jci.insight.172681 (PMC10721264; doi:10.1172/jci.insight.172681)
Supplement: Supporting data values [file jciinsight-8-172681-s111.xlsx]

## Sheet: Fig 2B
	KIDNEY	PBMC
	5.00771	0.04
	10.4195	0.0757847
	23.7006	0.331902
	51.1176
	29.509
	10.5767
	11.4859
	10.294
	12.8531
	17.4872
	22.041
	11.4958
	15.2438
	42.8478
	22.7662
	17.1612
	5.29361
	24.9914
	6.55829
	27.121
	11.6323
	20.1402
	31.5347
	23.1433
median	17.32	0.07

## Sheet: Fig 2C
	CD4 TRM	CD8 TRM	trNK	trNKT	helper-ILC
	31.4093	40.3077	18.6691	7.58526	2.02862
	5.89675	80.8492	7.07408	4.68706	1.4929
	2.6762	85.1438	5.53238	6.46762	0.179983
	5.5458	85.2698	2.7729	5.99749	0.414053
	6.522	86.935	2.705	2.94093	0.897095
	12.784	36.5105	37.2458	9.25804	4.20163
	8.34008	28.7179	45.8839	10.4184	6.63968
	50.8778	41.4468	2.55538	4.05368	1.06627
	25.548	43.5962	20.4734	5.82838	4.55412
	15.8615	67.484	1.12907	13.458	2.06744
	3.01672	67.1643	27.855	1.41815	0.545883
	13.7819	77.5024	6.24689	2.0069	0.461951
	19.8328	57.0101	7.45021	11.2417	4.46521
	2.4155	94.3638	2.10378	0.362045	0.754844
	7.02367	83.2161	6.24296	1.05778	2.45954
	7.59384	75.4668	8.30606	7.12223	1.51107
	27.9185	47.1102	6.93848	13.0186	5.01431
	1.86371	78.7283	14.0665	4.1436	1.19784
	43.9011	28.7414	3.82104	2.79095	20.7455
	15.1251	80.5477	2.65258	0.913411	0.761175
	35.9377	51.2755	8.3856	1.87119	2.52999
	15.9506	31.5885	46.3523	4.26614	1.84244
	3.29089	47.8132	45.7649	1.60546	1.5255
	5.278	45.3	43.0935	4.87602	1.45248
median	10.562	62.0872	7.26214	4.4766	1.51828

## Sheet: Fig 2D
	CD4 TRM			CD8 TRM			trNK			trNKT
	CD69+	CD69+	CD69+	CD69+	CD69+	CD69+	CD69+	CD69+	CD69+	CD69+	CD69+	CD69+
	CD103+	CD103+	CD103-	CD103+	CD103+	CD103-	CD103+	CD103+	CD103-	CD103+	CD103+	CD103-
	CD49a+	CD49a-	CD49a+	CD49a+	CD49a-	CD49a+	CD49a+	CD49a-	CD49a+	CD49a+	CD49a-	CD49a+
	3.15563	3.08702	25.1666	12.1619	7.54606	20.5998	7.19326	6.86985	4.60604	2.09722	0.793806	4.69424
	0.590687	1.72756	3.57851	18.0341	45.9562	16.8588	3.20225	1.1834	2.68843	1.47065	0.370191	2.84622
	0.260723	1.41968	0.995795	25.2313	38.5585	21.3541	2.30278	0.923465	2.30614	0.731707	0.285955	5.44996
	1.0665	0.991217	3.48808	57.5408	23.739	3.98996	1.53074	0.0501882	1.19197	4.19072	0.715182	1.09159
	0.414255	3.10828	2.99946	14.0078	63.8272	9.09989	0.919042	1.29215	0.493814	0.621839	0.340183	1.97891
	0.785645	1.28531	10.7131	7.01424	10.3862	19.11	13.8431	1.87298	21.5298	1.9044	0.351969	7.00167
	0.431849	0.836707	7.07152	7.07152	5.50607	16.1404	5.58704	10.4184	29.8785	3.67072	0.863698	5.88394
	1.86598	2.21528	46.7966	10.0561	5.20268	26.1881	0.174648	0.284953	2.09578	2.15093	0.211416	1.69133
	1.63545	3.92372	19.9888	15.244	4.48682	23.8654	7.22154	2.33988	10.9119	1.9742	0.177229	3.67695
	2.9937	2.73944	10.1283	30.1308	10.086	27.2672	0.269403	0.502482	0.357186	6.0873	0.375348	6.9954
	0.273516	0.694133	2.04907	13.8712	34.0183	19.2748	9.31219	2.86158	15.6812	0.264322	0.166638	0.987186
	1.03699	1.21717	11.5277	21.3897	8.16753	47.9452	0.97374	0.440866	4.83228	0.387196	0.0594211	1.56028
	0.349152	0.486845	18.9968	20.3	8.72388	27.9862	2.94074	1.69658	2.81288	1.1163	0.172117	9.95328
	0.348067	1.3084	0.759037	34.8346	56.6874	2.84185	0.884844	0.492046	0.726886	0.107635	0.0601079	0.194302
	0.958378	2.41062	3.65467	31.1639	39.5263	12.5258	1.76727	3.20072	1.27497	0.480167	0.128749	0.44886
	0.72666	0.620789	6.24639	42.6516	17.1126	15.7026	4.03754	0.640038	3.62849	1.9153	0.0240616	5.18287
	3.0329	3.14735	21.7382	31.2446	4.27039	11.5951	3.29757	1.26609	2.37482	5.54363	0.164521	7.31044
	0.0832338	0.195419	1.58506	48.7316	14.964	15.0328	7.51638	2.69605	3.85409	1.46564	0.220751	2.45721
	3.91044	21.9972	17.9935	14.6078	10.3203	3.81326	1.92801	0.691907	1.20112	1.57428	0.540309	0.676359
	3.75821	3.6967	7.67019	49.0043	20.2872	11.2562	0.911873	0.28448	1.45623	0.31831	0.016915	0.578186
	1.84382	5.07262	29.0213	14.3738	12.7573	24.1444	4.12124	1.2671	2.99726	0.486213	0.0926121	1.29236
	3.35402	7.54883	5.04773	18.7294	5.33153	7.52758	18.3834	2.10651	25.8624	2.46771	0.23979	1.55863
	0.682783	1.07031	1.5378	14.8059	27.3974	5.60989	30.3008	5.67755	9.78655	0.695085	0.147629	0.762748
	0.234306	0.449735	4.59396	7.47227	3.82886	33.9989	15.4642	5.47789	22.1514	1.37475	0.459729	3.04154
median	0.872011	1.57362	6.65896	18.3818	11.5718	16.4996	3.24991	1.27962	2.90507	1.46814	0.216084	2.21806

## Sheet: Fig 2E
	CHIMERISM	NON-CHIMERISM
	22	241
	1516	135
	158	5103
	7	1313
	117	246
	79	135
	928	2266
	153	2281
	124	2970
		629
		7215
		936
median	124	1124.5
Q1	50.5	242.25
Q3	543	2797.75

## Sheet: Fig 2F
	% donor TRL
	13.1713
	3.19915
	18.3806
	54.1226
	28.6932
	69.2245
	1.20112
	7.11174
	5.26468

## Sheet: Fig 2G
	CD4 TRM	CD8 TRM	trNK	trNKT	helper-ILC
	11.98	21.18	0.89	8.4	3.38
	1.77	5.18	0.38	10.15	0
	36.89	29.7	1.24	57.51	3.25
	46.99	61.21	27.7	89.12	49.14
	15.85	45.21	5.14	61.66	6.31
	80.34	64.84	13.94	92.67	4.69
	1.53	1.28	0.1	4.74	0.11
	1.21	16.94	0.39	32.27	0.66
	4.73385	5.17478	0.175226	23.4343	0.382263
median	11.98	21.18	0.89	32.27	3.25
Q1	1.65	5.177	0.2776	9.275	0.2461
Q3	41.94	53.21	9.54	75.39	5.5

## Sheet: Fig 2H
	CD4 TRM					CD8 TRM					trNK					trNKT
	CD69+	CD69+	CD69+	CD69+	CD69-	CD69+	CD69+	CD69+	CD69+	CD69-	CD69+	CD69+	CD69+	CD69+	CD69-	CD69+	CD69+	CD69+	CD69+	CD69-
	CD103+	CD103+	CD103-	CD103-	n/a	CD103+	CD103+	CD103-	CD103-	n/a	CD103+	CD103+	CD103-	CD103-	n/a	CD103+	CD103+	CD103-	CD103-	n/a
	CD49a+	CD49a-	CD49a+	CD49a-	n/a	CD49a+	CD49a-	CD49a+	CD49a-	n/a	CD49a+	CD49a-	CD49a+	CD49a-	n/a	CD49a+	CD49a-	CD49a+	CD49a-	n/a
	4.04	5.4	13.79	2.06	0.37	24.42	13.51	22.07	4	0.59	0.681199	0.42796	1.91489	0.081817	0.004964	8.41	2.47	9.39	0.27	0.139944
	6.4	0.24	1.61	0.23	0.11	15.5	0.61	3.88	0.09	0.06	0.817253	0	0.131368	0	0.047243	22.44	0	7.32	0.05	0.124069
			35.5	3.5	0.79	66.03	19.12	17.39	2.19	1.01	1.44928	0.518135	1.44535	0.241041	0.521798	86.03		45.87	2.98	1.0989
	81.28	52.28	45.37	21.52	5.37	79.34	67.14	53.07	21.09	2.67			16.6667	4.68846	1.46016	98.72		78.8	15.12	4.30108
	13.31	4.75	18.24	3.52	1.14	60.04	15.25	41.37	11.47	2.25	5.34327	2.9722	5.46875	1.43797	2.01288	74.55	37.97	55.89	4.68	2.33918
	88.27	72.71	80.07	19.93	2	82.98	29.02	58.04	3.23	1.16	30.3371	1.20482	19.4915	2.34234	0	96.57	53.23	91.39	7.76	12.6761
	1.99	1.13	1.92	1.47	0.76	1.81	0.83	0.51	0.44	0.35	0	0	0.323625	1.83689	2.54745	6.42	2.16	2.87	3.16	1.61858
	1.58	0.38	2.19	0.96	0.3	25.22	7.06	3.31	1.36	0.11	0.743003	0.720461	0.111496	0.010705	0.003382	47.36	29.11	8.86	0.91	0.0630915
	21.33	4.2	3.94	0.35	0.16	19.81	0.75	2.46	0.24	0.07	0.165159	0.060815	0.210547	0.032137	0.106903	31.66	0.24	23.22	0.34	0.478469
median	9.855	4.475	13.79	2.06	0.76	25.22	13.51	17.39	2.19	0.59	0.7801	0.473	1.445	0.241	0.1069	47.36	2.47	23.22	2.98	1.099
Q1	2.503	0.5675	2.055	0.655	0.23	17.66	0.79	2.885	0.34	0.09	0.2942	0.0152	0.171	0.02142	0.004173	15.43	0.24	8.09	0.305	0.132
Q3	66.29	40.56	40.44	11.73	1.57	72.69	24.07	47.22	7.735	1.705	4.37	1.084	11.07	2.09	1.737	91.3	37.97	67.35	6.22	3.32
	*empty cells are data points excluded from analysis, which is described in the methods section (excluded if <50 cells)

## Sheet: Fig 5D
CellType	Shannon	Inv.Pielou
1. TEM/TRM cytotoxic T cells	3.80301	0.182047
2. Stressed TRM cytotoxic T cells	4.05775	0.128319
3. Tissue-resident effector helper T cells	4.12454	0.112392
4. Tissue-resident Type 1 helper T cells	3.77779	0.197447
5. Injured TRM cytotoxic T cells	4.5775	0.0175884
6. TRM cytotoxic T cells	4.49062	0.0310488
7. Tissue-resident NKT cells	3.79707	0.188169
8. Tissue-resident MAIT cells	4.1908	0.093875
9. TRM cytotoxic T cells	4.52042	0.0226062
10. Proliferating TRM cytotoxic T cells	4.40983	0.0485176
11. Tissue-resident regulatory T cells	4.59272	0.00697386
Median	4.1908	0.093875
Q1	3.93472	0.0271282
Q3	4.51533	0.157023

## Sheet: Fig 5H
G1					G9					G10					G22
Clonotypes	Proportion	Sample			Clonotypes	Proportion	Sample			Clonotypes	Proportion	Sample			Clonotypes	Proportion	Sample
CAASIVTYSGGGADGLTF_CASSSTGKSDTQYF	0.00532319	Donor			CAFNAGNMLTF_CASSLVAAGTEAFF	0.0214425	Donor			CAAWGNTGKLIF_CASSFQGARGYTF	0.0092068	Donor			CAATATSGTYKYIF_CSSPSSGGPTDTQYF	0.0780287	Donor
CAENNDMRF_CATSRSRGNYGYTF	0.0281369	Donor			CALDTGGFKTIF_CASKWLQNTGELFF	0.00519818	Donor			CADQDSNTGKLIF_CASSPGTPGTGELFF	0.0113314	Donor			CAMREVLSGNTPLVF_CASSEAGGNTEAFF	0.0205339	Donor
CAENNDMRF_NA	0.00836502	Donor			CATDAKNRDDKIIF_CASSYWEGRMNTEAFF	0.00909682	Donor			CAFDTDKLIF_CASSRETSGTDNEQFF	0.00991501	Donor			CAPSGGSYIPTF_CASSSQQGAPHEQYF	0.0164271	Donor
CAERSPDGQKLLF_CASSLVLTNYDYEQYF	0.000760456	Donor			CAVDQAGTALIF_CASSLDHRGTQYF	0.014295	Donor			CAGSNARLMF_CASSETSGSMIETQYF	0.0400142	Donor			CATSRGGSSNTGKLIF_CASGLGAEAFF	0.0205339	Donor
CAGKSSNTGKLIF_CASSFQGSQPQHF	0.00608365	Donor			CAVRFLYTGGFKTIF_CASILRGSGMGETQYF	0.00974659	Donor			CAGYDKFYF_CASSQDSGLGNSPLHF	0.00672805	Donor			CAVESDSNYQLIW_CSVVGSLHGYTF	0.0143737	Donor
CAILHFYGGATNKLIF_CASSPGTSGGYEQFF	0.0212928	Donor			CAVRGIFNAGNMLTF_CASSLGGTAAYEQYF	0.00974659	Donor			CAIEGGGNKLVF_CASSLAGGNTEAFF	0.0106232	Donor			CAVGIHYGGSQGNLIF_CASSVTVNTEAFF	0.0205339	Donor
CALDKFYF_CATSDLKGPNYGYTF	0.0106464	Donor			CAVRSDFGNEKLTF_CASSLRSSGLNQPQHF	0.0181936	Donor			CALSEDANAGKSTF_CASSLIRAYNEQFF	0.00779037	Donor			CAVRAGDMRF_CSANHGGSGMYEQYF	0.0123203	Donor
CALSGLGQNFVF_CASSEAGAWGYTF	0.00836502	Donor			CAVSWYGNNRLAF_CASSPGGLTDTQYF	0.0155945	Donor			CATDKGSNNDMRF_CSVEREYNEQFF	0.0106232	Donor			CAVRGSGYSTLTF_CASSSSGTTNTGELFF	0.00821355	Donor
CAVRADSWGKLQF_CSVPPGEGYNEQFF	0.0235741	Donor			CAVVPYNFNKFYF_CSVTRDRAVVDTQYF	0.00454841	Donor			CATIGTGTYKYIF;CATDKGSNNDMRF_CSVEREYNEQFF	0.00814448	Donor			CAVVMNYGGSQGNLIF_CASSVTVNTEAFF	0.0164271	Donor
CAVRGKAAGNKLTF_CASSYQTGTTEAFF	0.00836502	Donor			NA_CASSLRSSGLNQPQHF	0.0123457	Donor			CAVLMDSNYQLIW_CASSEDGMNTEAFF	0.0223088	Donor			NA_CSARGTGAGVNEQFF	0.0184805	Donor
CGAIAGTASKLTF_CASSWTGRRTNEKLFF	0.0121673	Donor			NA_CASSLVAAGTEAFF	0.0194932	Donor			CAVQAGHNQGGKLIF_CASSSTALGFKNIQYF	0.016289	Donor			NA_CSSPSSGGPTDTQYF	0.0123203	Donor
CLVGRSTDSWGKLQF_CSARDWGQGNNSPLHF	0.00304183	Donor			NA_CASSSPRQGSYEQYF	0.0103964	Donor			CVVSDRAAGNKLTF_CASSGILAGDNEQFF	0.00495751	Donor			CAATATSGTYKYIF_CSSPSSGGPTDTQYF	0.0664608	Recipient
CVVADMEYGNKLVF_CASSIAGGLSEQFF	0.00304183	Donor			NA_CSARDFKADSDNQPQHF	0.00454841	Donor			NA_CASSQDPDIVSGNTIYF	0.0109773	Donor			CAMREVLSGNTPLVF_CASSEAGGNTEAFF	0.0438739	Recipient
NA_CASNPRPSYNEQFF	0.00760456	Donor			NA_CSARDGLVGNTIYF	0.0103964	Donor			NA_CSADSGELGGNEQYF	0.0116856	Donor			CAPSGGSYIPTF_CASSSQQGAPHEQYF	0.00682483	Recipient
NA_CASSAQLGGTNYGYTF	0.00836502	Donor			CAFNAGNMLTF_CASSLVAAGTEAFF	0.0352912	Recipient			CAAWGNTGKLIF_CASSFQGARGYTF	0.0126517	Recipient			CATSRGGSSNTGKLIF_CASGLGAEAFF	0.00909977	Recipient
CAASIKTSYDKVIF_CASDYRGGTYEQYF	0.0106762	Recipient			CALDTGGFKTIF_CASKWLQNTGELFF	0.0201664	Recipient			CADQDSNTGKLIF_CASSPGTPGTGELFF	0.0107711	Recipient			CAVESDSNYQLIW_CSVVGSLHGYTF	0.0541111	Recipient
CAASIVTYSGGGADGLTF_CASSSTGKSDTQYF	0.012159	Recipient			CATDAKNRDDKIIF_CASSYWEGRMNTEAFF	0.0105873	Recipient			CAFDTDKLIF_CASSRETSGTDNEQFF	0.0116259	Recipient			CAVGIHYGGSQGNLIF_CASSVTVNTEAFF	0.0159246	Recipient
CAENNDMRF_CATSRSRGNYGYTF	0.0066726	Recipient			CAVDQAGTALIF_CASSLDHRGTQYF	0.00957903	Recipient			CAGSNARLMF_CASSETSGSMIETQYF	0.0442811	Recipient			CAVKGNQFYF_CASSQDSRNEQFF	0.0168996	Recipient
CAENNDMRF_NA	0.00118624	Recipient			CAVRFLYTGGFKTIF_CASILRGSGMGETQYF	0.00604991	Recipient			CAGYDKFYF_CASSQDSGLGNSPLHF	0.010942	Recipient			CAVRAGDMRF_CSANHGGSGMYEQYF	0.0100747	Recipient
CAERSPDGQKLLF_CASSLVLTNYDYEQYF	0.00919336	Recipient			CAVRGIFNAGNMLTF_CASSLGGTAAYEQYF	0.0100832	Recipient			CAIEGGGNKLVF_CASSLAGGNTEAFF	0.0117969	Recipient			CAVRGSGYSTLTF_CASSSSGTTNTGELFF	0.0115372	Recipient
CAGKSSNTGKLIF_CASSFQGSQPQHF	0.0157177	Recipient			CAVRSDFGNEKLTF_CASSLRSSGLNQPQHF	0.0204185	Recipient			CALSEDANAGKSTF_CASSLIRAYNEQFF	0.011284	Recipient			CAVVMNYGGSQGNLIF_CASSVTVNTEAFF	0.0155996	Recipient
CAILHFYGGATNKLIF_CASSPGTSGGYEQFF	0.0311388	Recipient			CAVSWYGNNRLAF_CASSPGGLTDTQYF	0.00731031	Recipient			CATDKGSNNDMRF_CSVEREYNEQFF	0.00461617	Recipient			NA_CSARGTGAGVNEQFF	0.0167371	Recipient
CALDKFYF_CATSDLKGPNYGYTF	0.0029656	Recipient			CAVVPYNFNKFYF_CSVTRDRAVVDTQYF	0.0138644	Recipient			CATIGTGTYKYIF;CATDKGSNNDMRF_CSVEREYNEQFF	0.0124808	Recipient			NA_CSSPSSGGPTDTQYF	0.00373741	Recipient
CALSGLGQNFVF_CASSEAGAWGYTF	0.0166074	Recipient			NA_CASSLRSSGLNQPQHF	0.00655407	Recipient			CAVLMDSNYQLIW_CASSEDGMNTEAFF	0.00718071	Recipient
CAVRADSWGKLQF_CSVPPGEGYNEQFF	0.0317319	Recipient			NA_CASSLVAAGTEAFF	0.0138644	Recipient			CAVQAGHNQGGKLIF_CASSSTALGFKNIQYF	0.0208583	Recipient
CAVRGKAAGNKLTF_CASSYQTGTTEAFF	0.00163108	Recipient			NA_CASSSPRQGSYEQYF	0.00327704	Recipient			CVVSDRAAGNKLTF_CASSGILAGDNEQFF	0.0143614	Recipient
CGAIAGTASKLTF_CASSWTGRRTNEKLFF	0.00385528	Recipient			NA_CSARDFKADSDNQPQHF	0.00806655	Recipient			NA_CASSQDPDIVSGNTIYF	0.00188066	Recipient
CLVGRSTDSWGKLQF_CSARDWGQGNNSPLHF	0.00652432	Recipient			NA_CSARDGLVGNTIYF	0.00604991	Recipient			NA_CSADSGELGGNEQYF	0.00803556	Recipient
CVVADMEYGNKLVF_CASSIAGGLSEQFF	0.00607948	Recipient
NA_CASNPRPSYNEQFF	0.00044484	Recipient
NA_CASSAQLGGTNYGYTF	0.00163108	Recipient

## Sheet: Fig 6B, 6D, 6E
	RECIPIENT				DONOR
	EBV	BKV	CMV	INFLUENZA	EBV	BKV	CMV	INFLUENZA
	0.38	0.05	0.51	0.04
	0	0	0.13	0.56
G9	0.64	0.05	0.27	3.73	2.07	0.02	1.83	0.31
G10	2.33	0	3.95	3.86	0.15	0.02	0.07	9.12
	0.04	0.07	0.73	0.03
	0.28	0.04	0.33	0.21
	0.27	0.03	0.26	0.01
G24	0.77	0.02	0	0.48	0.13	0.04	0	0.21
median	0.33	0.035	0.3	0.345	0.15	0.02	0.07	0.31

[truncated: 1 more sheets: Fig S1]
